# Supplementary material for: Cysteine-Encapsulated Liposome for Investigating Biomolecular Interactions at Lipid Membranes
Source: Int J Mol Sci. 2022 Sep 12;23(18):10566. doi: 10.3390/ijms231810566 (PMC9500635; doi:10.3390/ijms231810566)
Supplement: Supplementary file 1 [file ijms-23-10566-s001.zip]

Archive with 1 entries (1 files):
- ijms-1891004-supplementary.pdf
